# Supplementary material for: A complete mitochondrial genome for fragrant Chinese rosewood (Dalbergia odorifera, Fabaceae) with comparative analyses of genome structure and intergenomic sequence transfers
Source: BMC Genomics. 2021 Sep 18;22:672. doi: 10.1186/s12864-021-07967-7 (PMC8449883; doi:10.1186/s12864-021-07967-7)
Supplement: Supplementary file 1 — Additional file 1: Table S1. The sampled species from Fabaceae and their organelle genome features. [file 12864_2021_7967_MOESM1_ESM.xlsx]

## Sheet: mt.cp
Table S1 Accession numbers and genome contents for mitochondrial and chloroplast used in this study
Species	ID of MT	Length of MT	Length of MT Repeat by Reputer	Ratio of MT Repeat	Gene Num of MT	Unique Gene Num of MT	GC content of MT genome	GC content of MT CDS	ID of CP	Length of CP	Length of CP Repeat by Reputer	Ratio of CP Repeat	Gene Num of CP	Unique Gene Num of CP	GC content of CP genome	GC content of CP CDS
Acacia ligulata	NC_040998.1	698138	23420	0.0335464	38	37	0.450642	0.424459	NC_026134.2	174233	1571	0.00901666	89	76	0.353745	0.367281
Ammopiptanthus mongolicus	NC_039660.1	475396	24048	0.0505852	45	39	0.427454	0.451193	NC_034742.1	153935	2471	0.0160522	85	77	0.368669	0.374276
Ammopiptanthus nanus	NC_046466.1	339352	4708	0.0138735	35	35	0.454484	0.426794	NC_034743.1	154140	2520	0.0163488	85	77	0.36836	0.374317
Dalbergia odorifera	MW441235	435224	16801	0.0386031	33	33	0.450988	0.427726	MT644131	156064	2808	0.0179926	84	77	0.360884	0.371692
Eriobotrya japonica	NC_045228.1	434980	57270	0.131661	34	33	0.454168	0.428399	NC_034639.1	159137	2593	0.0162941	84	78	0.367218	0.376929
Glycine max	NC_020455.1	402558	66384	0.164905	36	32	0.450308	0.427627	NC_007942.1	152218	2601	0.0170873	83	76	0.35373	0.361417
Glycine soja	NC_039768.1	402545	65972	0.163887	36	32	0.450288	0.429278	NC_022868.1	152217	2589	0.0170086	83	76	0.353758	0.361483
Haematoxylum brasiletto	NC_045040.1	631094	86328	0.136791	42	37	0.449399	0.428875	NC_026679.1	157728	1471	0.00932618	83	77	0.366542	0.375021
Leucaena trichandra	NC_039738.1	722009	129891	0.179902	38	37	0.449166	0.430508	NC_028733.1	164692	1659	0.0100733	84	77	0.356099	0.374764
Libidibia coriaria	NC_045039.1	601574	51982	0.08641	39	37	0.451808	0.431862	NC_026677.1	158045	1707	0.0108007	84	78	0.364814	0.374406
Lotus japonicus	NC_016743.2	380861	52941	0.139003	34	31	0.45395	0.430918	NC_002694.1	150519	2457	0.0163235	82	77	0.360307	0.36794
Medicago truncatula	NC_029641.1	271618	4202	0.0154703	31	31	0.453895	0.42792	NC_003119.8	124033	2457	0.0198092	76	76	0.339724	0.364153
Millettia pinnata	NC_016742.1	425718	55088	0.1294	37	33	0.45003	0.429107	NC_016708.2	152968	2696	0.0176246	83	77	0.348262	0.357348
Phaseolus vulgaris	NC_045135.1	395516	23173	0.0585893	31	31	0.45114	0.429138	NC_009259.1	150285	2200	0.0146389	83	75	0.35442	0.357531
Senna occidentalis	NC_038221.1	447106	21900	0.0489817	34	33	0.454539	0.43196	NC_038222.1	159993	1500	0.00937541	84	77	0.361891	0.37493
Senna tora	NC_038053.1	566589	218282	0.385256	36	32	0.452294	0.429769	NC_030193.1	162426	1578	0.00971519	83	77	0.359616	0.373259
Styphnolobium japonicum	NC_039596.1	484916	12352	0.0254725	32	32	0.454458	0.432185	NC_045071.1	158738	1656	0.0104323	83	76	0.361155	0.375368
Tamarindus indica	NC_045038.1	607282	61029	0.100495	37	34	0.453643	0.429256	NC_026685.1	159551	2117	0.0132685	83	77	0.362404	0.374558
Trifolium meduseum	NC_048500.1	348724	23110	0.0662702	36	31	0.449863	0.424289	NC_024166.1	142595	12181	0.0854238	75	75	0.344872	0.373474
Vigna angularis	NC_021092.1	404466	9393	0.0232232	26	25	0.451877	0.432291	NC_021091.1	151683	2411	0.015895	81	74	0.351859	0.357593
Vigna radiata	NC_015121.1	401262	5144	0.0128196	32	31	0.451114	0.429808	NC_013843.1	151271	2298	0.0151913	82	75	0.352348	0.357214
